# Supplementary material for: Heterogeneous Expression of Arabidopsis Subclass II of SNF1-Related Kinase 2 Improves Drought Tolerance via Stomatal Regulation in Poplar
Source: Life (Basel). 2024 Jan 22;14(1):161. doi: 10.3390/life14010161 (PMC10817443; doi:10.3390/life14010161)
Supplement: Supplementary file 1 [file life-14-00161-s001.zip]

Archive with 1 entries (1 files):
- life-2770286-supplementary.pdf
